# Supplementary material for: Phytophthora Species and Their Associations with Chaparral and Oak Woodland Vegetation in Southern California
Source: J Fungi (Basel). 2025 Jan 4;11(1):33. doi: 10.3390/jof11010033 (PMC11766400; doi:10.3390/jof11010033)
Supplement: Supplementary file 1 [file jof-11-00033-s001.zip]

Archive with 2 entries (2 files):
- Supplemental Table 1. Phylogeny accession and metadata.xlsx
- Supplemental Table 2. All Phytophthora positive samples data.xlsx
