# Supplementary material for: Phytophthora Species and Their Associations with Chaparral and Oak Woodland Vegetation in Southern California
Source: J Fungi (Basel). 2025 Jan 4;11(1):33. doi: 10.3390/jof11010033 (PMC11766400; doi:10.3390/jof11010033)
Supplement: Supplementary file 1 [file jof-11-00033-s001.zip › Supplemental Table 1. Phylogeny accession and metadata.xlsx]

## Sheet: Accession 
Species	Strain_/_isolate	ITS	Cox1 (Robideau)	Cox1 (Kroon)	Location	Host_/_substrate	Notes	usable_phyloname
Clade 7
Phytophthora abietivora	PDA1795	MW882099.1		MW927559.1	USA	Betula_lenta		>P_abietivora_PDA1795_USA
Phytophthora abietivora	PDA1807	MW882100.1		MW927560.1	USA	Hamamelis_virginiana		>P_abietivora_PDA1807_USA
Phytophthora abietivora	PDA1792	MW882098.1		MW927558.1	USA	Quercus_rubra		>P_abietivora_PDA1792_USA
Phytophthora abietivora	PDA1791	MW882097.1		MW927557.1	USA	Quercus_montana		>P_abietivora_PDA1791_USA
Phytophthora abietivora	HK09	AB622575.2		AB649201.1	Japan	Iris_ensata_var._ensata	deposited as Phytophthora sp. HK09	>P_abietivora_HK09_Japan
Phytophthora abietivora	RC2017-1_Ex-type	MK163944.1		MK164270.1	USA	Abies_fraseri		>P_abietivora_RC2017-1_USA_ET
Phytophthora abietivora	69-1-2	KU942413.1	KU942418.1		USA, NC	Abies_fraseri	deposited as Phytophthora europaea	>P_abietivora_69_1_2_USA
Phytophthora abietivora	BR1072	HQ643229.1	HQ708293.1		Canada		deposited as Phytophthora europaea	>P_abietivora_BR1072_Canada
Phytophthora abietivora	16157		MW349893.1		USA, WI	Abies_fraseri	deposited as Phytophthora sp. 'E' AP-2022	>P_abietivora_16157_USA
Phytophthora abietivora	12300		MW349880.1		USA, WI	Abies_fraseri	deposited as Phytophthora sp. 'E' AP-2022	>P_abietivora_12300_USA
Phytophthora abietivora	11327		MW349873.1		USA, WI	Abies_fraseri	deposited as Phytophthora sp. 'E' AP-2022	>P_abietivora_11327_USA
Phytophthora abietivora	11288		MW349870.1		USA, WI	Abies_fraseri	deposited as Phytophthora sp. 'E' AP-2022	>P_abietivora_11288_USA
Phytophthora abietivora	OPT2019_015		ON008017.1		USA, WI	Abies_fraseri	deposited as Phytophthora europaea	>P_abietivora_OPT2019_015_USA
Phytophthora abietivora	OPT2019_014		ON008016.1		USA, WI	Abies_fraseri	deposited as Phytophthora europaea	>P_abietivora_OPT2019_014_USA
Phytophthora abietivora	PDA2194			MW927561.1	USA	Carya_sp.		>P_abietivora_PDA2194_USA
Phytophthora cinnamomi	CPHST_BL12_Ex-type	MG865473.1	OK574287.1	OK574287.1	Indonesia	Cinnamomum_burmannii		>P_cinnamomi_CPHST_BL12_Indonesia_ET
Phytophthora europaea	CPHST_BL37G_Ex-type	MG865488.1	MH136884.1	KU681022.1	France	Quercus_sp.		>P_europaea_CPHST_BL37G_France_ET
Phytophthora europaea	P10324	HQ261556.1	HQ261303.1		France	Quercus_sp.		>P_europaea_P10324_France
Phytophthora europaea	62A2	MH620138.1		MH620055.1	France	Soil		>P_europe_62A2_France
Phytophthora europaea	ATCC_MYA-1022			AB649200.1	France	Soil		>P_europaea_ATCC_MYA-1022_France
Phytophthora flexuosa	TW78_Ex-type	KU517152.1	LC595910.1	MH620056.1	Taiwan	Fagus_hayatae		>P_flexuosa_Taiwan_TW78_ET
Phytophthora fragariae	CPHST_BL18_Ex-type	MG865494.1	NC_063797.1		England	Fragaria_x_ananassa		>P_fragariae__CPHST_BL18_England_ET
Phytophthora sojae	CPHST_BL_56G_Ex-type	MG865588.1	NC_009385.1		USA, WI	Glycine_max		>P_sojae_CPHST_BL56G_USA_ET
Phytophthora sp. cadmea	SCVWD235	MG707801.1	MG701986.1		USA, CA	Juncus_sp.		>P_sp_cadmea_SCVWD235_USA
Phytophthora sp. cadmea	SCVWD621	MG707855.1	MG701997.1		USA, CA	Diplacus_aurantiacus		>P_sp_cadmea_SCVWD621_USA
Phytophthora sp. cadmea	LA615	PQ208489.1	PQ216457.1		USA, CA	Riparian_soil		>P_sp_cadmea_LA615_USA
Phytophthora sp. cadmea	LA412	MW260176.1	PQ216456.1		USA, CA	Grasslands		>P_sp_cadmea_LA412_USA
Phytophthora tyrrhenica	PH154_Ex-type	KU899188.1	MZ736441.1		Italy	Quercus_ilex		>P_tyrrhenica_PH154_Italy_ET
Phytophthora uliginosa	CPHST_BL59_Ex-type	MG865597.1	MH136988.1	HQ261469.1	Germany	Quercus_robur		>P_uliginosa_CPHST_BL59_Germany_ET
Phytophthora vulcanica	TJ229_Ex-neotype	MF036209.1	MZ736448.1		Italy	Fagus_sylvatica		>P_vulcanica_TJ229_Italy_NT
Phytophthora xcambivora	CPHST_BL_34G_Ex-neotype	G783388.1	MZ736422.1		USA, OR	Abies_procera		>P_x_cambivora_CPHST_BL34G_USA
Clade 8
Phytophthora austrocedri	CPHST_BL5_Ex-type	MG783380.1	MH136850.1					>P_austrocedri_CPHST_BL5_ET
Phytophthora brassicae	CPHST_BL8_Ex-type	MG783384.1	MH136857.1					>P_brassicae_CPHST_BL8_ET
Phytophthora cichorii	115029_Ex-type	KC478773.1	KC478743.1					>P_cichorii_115029_ET
Phytophthora cryptogea	CPHST_BL16_Ex-type	MG865483.1	MH136878.1					>P_cryptogea_CPHST_BL16_ET
Phytophthora dauci	127102_Ex-type	KC478761.1	KC478731.1					>P_dauci_127102_ET
Phytophthora drechsleri	CPHST_BL17_Ex-epitype	MG865484.1	MH136879.1					>P_drechsleri_CPHST_BL17_EEpT
Phytophthora erythroseptica	CPHST_BL80	MG865486.1	MH136882.1					>P_erythroseptica_CPHST_BL80_EEpT
Phytophthora foliorum	CPHST_BL38G_Ex-type	MG865492.1	MH136888.1					>P_foliorum_CPHST_BL38G_ET
Phytophthora fragariaefolia	CPHST_BL141_Ex-type	MG865495.1	MH136891.1					>P_fragariaefolia_CPHST_BL141_ET
Phytophthora hibernalis	CPHST_BL41G_Ex-epitype	MG865506.1	MH136900.1					>P_hibernalis_CPHST_BL_41G_EEpT
Phytophthora kelmanii	CBS_146551_Ex-type	MT210487.1	OK185362.1					>P_kelmanii_CBS_146551_ET
Phytophthora lactucae	BPIC_1985_Ex-type	KC478768.1	KC478738.1					>P_lactucae_BPIC__1985_ET_
Phytophthora lateralis	CPHST_BL42_Ex-type	MG865522.1	MH136917.1					>P_lateralis_CPHST_BL42_ET
Phytophthora marrasii	CB150_Ex-type	MZ569854.1	OK054535.1					>P_marrasii_CB150_ET
Phytophthora medicaginis	CPHST_BL83_Ex-type	MG865532.1	MH136927.1					>P_medicaginis_CPHST_BL83_ET
Phytophthora obscura	CPHST_BL84_Ex-type	MG865554.1	MH136946.1					>P_obscura_CPHST_BL84_ET
Phytophthora porri	CPHST_BL147_Ex-epitype	MG865569.1	MH136961.1					>P_porri_CPHST_BL147_EEpT
Phytophthora primulae	CPHST_BL50_Ex-epitype	MG865571.1	MH136963.1					>P_primulae_CPHST_BL50_EEpT
Phytophthora pseudocryptogea	CPHST_BL183_Ex-type	KP288376.1	MH477756.1					>P_pseudocryptogea_CPHST_BL183_ET
Phytophthora pseudolactucae	CPHST_BL118_Ex-type	MG865573.1	MH136965.1					>P_pseudolactucae_CPHST_BL118_ET
Phytophthora ramorum	CPHST_BL55G_Ex-type	MG865581.1	MH136973.1					>P_ramorum_CPHST_BL55G_ET
Phytophthora sansomeana	CPHST_BL55_Ex-type	MG865585.1	MH136977.1					>P_sansomeana_CPHST_BL55_ET
Phytophthora syringae	CPHST_BL_57G_Neo-type	MG865590.1	MH136982.1					>P_syringae_CPHST_BL_57G_NT
Phytophthora taxon 'oakpath'	LA202	PQ208462.1	PQ216455.1					>P_sp_taxon_oakpath_LA202_ET
Phytophthora trifolii	CPHST_BL57_Ex-type	MG865594.1	MH136986.1					>P_trifolii_CPHST_BL57_ET
Phytophthora stricta	CPHST_BL_127_Ex-type	MG865589.1	MH136981.1					>P_stricta_CPHST_BL_127_ET
Phytophthora lilii	CPHST_BL123_Ex-type	MG865523.1	MH136918.1					>P_lilii_CPHST_BL123_ET
