# Supplementary material for: Phytophthora Species and Their Associations with Chaparral and Oak Woodland Vegetation in Southern California
Source: J Fungi (Basel). 2025 Jan 4;11(1):33. doi: 10.3390/jof11010033 (PMC11766400; doi:10.3390/jof11010033)
Supplement: Supplementary file 1 [file jof-11-00033-s001.zip › Supplemental Table 2. All Phytophthora positive samples data.xlsx]

## Sheet: ANF survey 2018-21 per isolate
Species ID	ITS Clade	ITS Haplotypes	Isolate	MID	ITS Accession	COX accession	Source	Type of sample	Vegetation type	Site context	Watershed	Site	Area	Fire area	Date collected	Season	Latitude	Longitude	Elevation	Aspect	Slope
Phytophthora cactorum	1a	CAC3	LA123	QCR893	MW260163.1	OL780882.1	Soil collected from Quercus agrifolia rhizosphere in Oak forest	Rhizosphere	Oak woodland	Upland	Boquet Caynon	Oak crossing	NEA	Copper	2018-05-16	Spring-Late	34.5314	-118.506	669	192.286	5.44468
Phytophthora gonapodyides	6b	GON1	LA140	QCR903	MW260184.1		Soil collected from Off-highway vehicle track in Oak forest	Bulk	Oak woodland	Upland	Upper Santa Clara River	San Fran	NEA	Copper	2018-05-17	Spring-Late	34.583	-118.455	630	283.594	3.58212
Phytophthora lacustrisxriparia	6d	RxL1	LA140	QCR901	MW260243.1	PQ216453	Soil collected from Off-highway vehicle track in Oak forest	Bulk	Oak woodland	Riverbed	Upper Santa Clara River	San Fran	NEA	Copper	2018-05-17	Spring-Late	34.583	-118.455	630	283.594	3.58212
Phytophthora riparia	6d	RIP1	LA140	QCR902	MW260245.1		Soil collected from Off-highway vehicle track in Oak forest	Bulk	Oak woodland	Upland	Upper Santa Clara River	San Fran	NEA	Copper	2018-05-17	Spring-Late	34.583	-118.455	630	283.594	3.58212
Phytophthora gonapodyides	6b	GON1	LA142	QCR909	MW260185.1		Soil collected from Quercus agrifolia rhizosphere in Oak forest	Rhizosphere	Oak woodland	Upland	Upper Santa Clara River	Power plant	NEA	Copper	2018-05-17	Spring-Late	34.5877	-118.454	644	335.72	6.7513
Phytophthora gonapodyides	6b	GON1	LA180	RCR186	MW260186.1		Soil collected from dry river bed in Oak forest	Bulk	Oak woodland	Riverbed	Upper Santa Clara River	Power plant	NEA	Copper	2018-12-11	Winter	34.5878	-118.454	644	118.61	6.7513
Phytophthora sp. 'pocumtuck'	6b	PSP1	LA180	RCR190	MW260180.1		Soil collected from dry river bed in Oak forest	Bulk	Oak woodland	Riverbed	Upper Santa Clara River	Power plant	NEA	Copper	2018-12-11	Winter	34.5878	-118.454	644	118.61	6.7513
Phytophthora crassamura	6b	CRA1	LA196	RCR171	MW260226.1		Soil collected from Baccharis salicifolia rhizosphere in Oak forest	Rhizosphere	Oak woodland	Upland	Upper Santa Clara River	San Fran	NEA	Copper	2018-12-11	Winter	34.5828	-118.456	628	294.011	4.82288
Phytophthora taxon 'oakpath'	8e	TAG1	LA202	RCR184	PQ208462.1	PQ216455	Soil collected from Off-highway vehicle track in Oak forest	Bulk	Oak woodland	Upland	Boquet Caynon	Oak crossing	NEA	Copper	2018-12-12	Winter	34.5314	-118.506	669	192.286	5.44468
Phytophthora crassamura	6b	CRA1	LA227	RCR194	MW260218.1		Soil collected from dry river bed in Oak forest	Bulk	Oak woodland	Riverbed	Boquet Caynon	Dedric Flats	NEA	Copper	2018-12-12	Winter	34.5411	-118.498	702	180	1.12336
Phytophthora crassamura	6b	CRA1	LA237	RCR199	MW260216.1		Soil collected from dry river bed in Oak forest	Bulk	Oak woodland	Riverbed	Boquet Caynon	Drinkwater	NEA	Copper	2018-12-12	Winter	34.5388	-118.501	693	360	1.68473
Phytophthora cactorum	1a	CAC1	LA266	RCR182	MW260167.1	OL780883.1	Soil collected from Salix sp. rhizosphere in Oak forest	Rhizosphere	Chaparral-Grasslands	Upland	Upper LA river	Sayre hairpin	SWA	Sayre	2018-12-13	Winter	34.3378	-118.417	676	326.707	15.6863
Phytophthora crassamura	6b	CRA1	LA268	RCR297	MW260225.1		Soil collected from Salvia mellifera rhizosphere in Chaparral forest	Rhizosphere	Chaparral-Grasslands	Upland	Upper LA river	Sayre hairpin	SWA	Sayre	2018-12-13	Winter	34.3378	-118.417	676	326.707	15.6863
Phytophthora crassamura	6b	CRA1	LA275	RCR299	MW260222.1		Soil collected from grass rhizosphere in Oak forest	Rhizosphere	Oak woodland	Upland	Boquet Caynon	Fallen Oaks	NEA	Copper	2018-12-13	Winter	34.5339	-118.503	685	216.955	7.68567
Phytophthora crassamura	6b	CRA1	LA277	RCR301	MW260223.1		Soil collected from dry river bed in Oak forest	Bulk	Oak woodland	Riverbed	Boquet Caynon	Fallen Oaks	NEA	Copper	2018-12-13	Winter	34.534	-118.503	685	186.742	1.97888
Phytophthora crassamura	6b	CRA1	LA282	RCR328	MW260224.1		Soil collected from Off-highway vehicle track in Chaparral forest	Bulk	Chaparral-Grasslands	Upland	Boquet Caynon	Cow Town	NEA	Copper	2018-12-13	Winter	34.5251	-118.52	656	353.257	1.97867
Phytophthora gonapodyides	6b	GON1	LA310	RCR576	MW260200.1		Soil collected from dry river bed in Oak forest	Bulk	Oak woodland	Riverbed	Upper Santa Clara River	Power plant	NEA	Copper	2019-03-26	Spring-Early	34.5875	-118.454	644	320.409	5.815
Phytophthora inundata	6a	INU1	LA316	RCR553	MW260257.1		Soil collected from dry river bed in Oak forest	Bulk	Oak woodland	Riverbed	Upper Santa Clara River	Power plant	NEA	Copper	2019-03-26	Spring-Early	34.5883	-118.454	650	265.391	6.96078
Phytophthora riparia	6d	RIP1	LA316	RCR674	MW260247.1		Soil collected from dry river bed in Oak forest	Bulk	Oak woodland	Riverbed	Upper Santa Clara River	Power plant	NEA	Copper	2019-03-26	Spring-Early	34.5883	-118.454	650	265.391	6.96078
Phytophthora riparia	6d	RIP1	LA318	RCR696	MW260249.1		Soil collected from Salix sp. rhizosphere in Oak forest	Rhizosphere	Oak woodland	Upland	Upper Santa Clara River	Power plant	NEA	Copper	2019-03-26	Spring-Early	34.5876	-118.454	644	320.409	5.815
Phytophthora sp. 'pocumtuck'	6b	PSP1	LA318	RCR577	MW260181.1		Soil collected from Salix sp. rhizosphere in Oak forest	Rhizosphere	Oak woodland	Upland	Upper Santa Clara River	Power plant	NEA	Copper	2019-03-26	Spring-Early	34.5876	-118.454	644	320.409	5.815
Phytophthora gonapodyides	6b	GON1	LA319	RCR533	MW260206.1		Soil collected from dry river bed in Oak forest	Bulk	Oak woodland	Riverbed	Upper Santa Clara River	Power plant	NEA	Copper	2019-03-26	Spring-Early	34.5876	-118.454	644	320.409	5.815
Phytophthora gonapodyides	6b	GON1	LA320	RCR556	MW260199.1		Soil collected from dry river bed in Oak forest	Bulk	Oak woodland	Riverbed	Upper Santa Clara River	San Fran	NEA	Copper	2019-03-26	Spring-Early	34.5829	-118.455	630	155.994	3.99265
Phytophthora riparia	6d	RIP1	LA320	RCR555	MW260246.1		Soil collected from dry river bed in Oak forest	Bulk	Oak woodland	Riverbed	Upper Santa Clara River	San Fran	NEA	Copper	2019-03-26	Spring-Early	34.5829	-118.455	630	155.994	3.99265
Phytophthora gonapodyides	6b	GON1	LA321	RCR697	MW260202.1		Soil collected from Populus fremontii rhizosphere in Oak forest	Rhizosphere	Oak woodland	Upland	Upper Santa Clara River	San Fran	NEA	Copper	2019-03-26	Spring-Early	34.5831	-118.455	630	125.959	1.4354
Phytophthora gonapodyides	6b	GON1	LA322	RCR475	MW260203.1		Soil collected from dry river bed in Oak forest	Bulk	Oak woodland	Riverbed	Upper Santa Clara River	San Fran	NEA	Copper	2019-03-26	Spring-Early	34.583	-118.455	631	116.738	6.22141
Phytophthora gonapodyides	6b	GON1	LA325	RCR489	MW260201.1		Soil collected from dry river bed in Oak forest	Bulk	Oak woodland	Riverbed	Upper Santa Clara River	San Fran	NEA	Copper	2019-03-26	Spring-Early	34.5829	-118.455	630	125.959	1.4354
Phytophthora inundata	6a	INU1	LA329	RCR529	MW260262.1		Soil collected from dry river bed in Oak forest	Bulk	Oak woodland	Riverbed	Upper Santa Clara River	San Fran	NEA	Copper	2019-03-26	Spring-Early	34.5829	-118.455	628	210.573	2.28353
Phytophthora lacustris	6d	LAC3	LA330	RCR570	MW260241.1		Soil collected from dry river bed in Chaparral forest	Bulk	Chaparral-Grasslands	Riverbed	Upper Santa Clara River	Nevin	NEA	Copper	2019-03-26	Spring-Early	34.5336	-118.527	478	201.116	4.50672
Phytophthora inundata	6a	INU1	LA336	RCR701	MW260261.1	PQ216454	Soil collected from dry river bed in Chaparral forest	Bulk	Chaparral-Grasslands	Riverbed	Upper Santa Clara River	Nevin	NEA	Copper	2019-03-26	Spring-Early	34.5336	-118.527	478	201.116	4.50672
Phytophthora inundata	6a	INU1	LA337	RCR491	MW260260.1		Soil collected from dry river bed in Chaparral forest	Bulk	Chaparral-Grasslands	Riverbed	Upper Santa Clara River	Nevin	NEA	Copper	2019-03-26	Spring-Early	34.5336	-118.527	478	201.116	4.50672
Phytophthora inundata	6a	INU1	LA339	RCR541	MW260256.1		Soil collected from Baccharis salicifolia rhizosphere in Oak forest	Rhizosphere	Chaparral-Grasslands	Upland	Upper Santa Clara River	Nevin	NEA	Copper	2019-03-26	Spring-Early	34.5337	-118.528	475	248.061	2.25395
Phytophthora chlamydospora	6b	CHL5	LA340	RCR493	MW260177.1		Soil collected from dry river bed in Chaparral forest	Bulk	Chaparral-Grasslands	Riverbed	Upper Santa Clara River	Tree people	NEA	Copper	2019-03-26	Spring-Early	34.5524	-118.516	529	305.949	5.72297
Phytophthora inundata	6a	INU1	LA345	RCR530	MW260255.1		Soil collected from dry river bed in Chaparral forest	Bulk	Chaparral-Grasslands	Riverbed	Upper Santa Clara River	Tree people	NEA	Copper	2019-03-26	Spring-Early	34.5524	-118.516	529	305.949	5.72297
Phytophthora crassamura	6b	CRA1	LA349	RCR519	MW260229.1		Soil collected from grass rhizosphere in chaparral forest	Rhizosphere	Chaparral-Grasslands	Upland	Upper Santa Clara River	Old potential	NEA	Copper	2019-03-26	Spring-Early	34.5528	-118.515	530	270	1.39425
Phytophthora gonapodyides	6b	GON1	LA352	RCR707	MW260204.1		Soil collected from dry river bed in Chaparral forest	Bulk	Chaparral-Grasslands	Riverbed	Upper Santa Clara River	Old potential	NEA	Copper	2019-03-26	Spring-Early	34.5527	-118.515	530	270	1.39425
Phytophthora inundata	6a	INU1	LA352	RCR499	MW260259.1		Soil collected from dry river bed in Chaparral forest	Bulk	Chaparral-Grasslands	Riverbed	Upper Santa Clara River	Old potential	NEA	Copper	2019-03-26	Spring-Early	34.5527	-118.515	530	270	1.39425
Phytophthora lacustris	6d	LAC1	LA354	RCR820	MW260239.1		Soil collected from dry river bed in Chaparral forest	Bulk	Chaparral-Grasslands	Riverbed	Upper Santa Clara River	Old potential	NEA	Copper	2019-03-26	Spring-Early	34.5527	-118.515	530	270	1.39425
Phytophthora chlamydospora	6b	CHL5	LA354	RCR612	MW260178.1		Soil collected from dry river bed in Chaparral forest	Bulk	Chaparral-Grasslands	Riverbed	Upper Santa Clara River	Old potential	NEA	Copper	2019-03-26	Spring-Early	34.5527	-118.515	530	270	1.39425
Phytophthora gonapodyides	6b	GON1	LA366	RCR479	MW260191.1		Soil collected from dry river bed in Chaparral forest	Bulk	Chaparral-Grasslands	Riverbed	Upper Santa Clara River	Mustard Flats	NEA	Copper	2019-03-26	Spring-Early	34.5549	-118.519	545	291.944	3.00416
Phytophthora lacustris	6d	LAC1	LA366	RCR643	MW260238.1		Soil collected from dry river bed in Chaparral forest	Bulk	Chaparral-Grasslands	Riverbed	Upper Santa Clara River	Mustard Flats	NEA	Copper	2019-03-26	Spring-Early	34.5549	-118.519	545	291.944	3.00416
Phytophthora chlamydospora	6b	CHL5	LA371	RCR635	MW260179.1		Soil collected from dry river bed in Chaparral forest	Bulk	Chaparral-Grasslands	Riverbed	Upper Santa Clara River	Datura Flats	NEA	Copper	2019-03-26	Spring-Early	34.5541	-118.517	542	312.746	5.36466
Phytophthora sp. 'pocumtuck'	6b	PSP1	LA371	RCR823	MW260183.1		Soil collected from dry river bed in Chaparral forest	Bulk	Chaparral-Grasslands	Riverbed	Upper Santa Clara River	Datura Flats	NEA	Copper	2019-03-26	Spring-Early	34.5541	-118.517	542	312.746	5.36466
Phytophthora multivora	2c	MUL1	LA377	RCR649	MW260173.1		Soil collected from Eriodictyon crassifolium rhizosphere in Chaparral forest	Rhizosphere	Chaparral-Grasslands	Upland	Upper LA river	Poison oak	SWA	Sayre	2019-03-27	Spring-Early	34.3342	-118.416	627	310.158	7.66546
Phytophthora multivora	2c	MUL1	LA390	RCR814	MW260174.1		Soil collected from Eriogonum fasciculatum rhizosphere in Chaparral forest	Rhizosphere	Chaparral-Grasslands	Upland	Upper LA river	Sayre hairpin	SWA	Sayre	2019-03-27	Spring-Early	34.3378	-118.417	683	332.595	14.8107
Phytophthora multivora	2c	MUL1	LA391	RCR623	MW260169.1		Soil collected from dry river bed in Chaparral forest	Bulk	Chaparral-Grasslands	Riverbed	Upper LA river	Sayre hairpin	SWA	Sayre	2019-03-27	Spring-Early	34.3378	-118.417	683	332.595	14.8107
Phytophthora crassamura	6b	CRA1	LA392	RCR681	MW260233.1		Soil collected from Salvia mellifera rhizosphere in Chaparral forest	Rhizosphere	Chaparral-Grasslands	Upland	Upper LA river	Sayre hairpin	SWA	Sayre	2019-03-27	Spring-Early	34.3378	-118.417	676	326.707	15.6863
Phytophthora gonapodyides	6b	GON1	LA394	RCR627	PQ213430		Soil collected from Off-highway vehicle track in Oak forest	Bulk	Oak woodland	Upland	Upper LA river	Oak crossing	SWA	Copper	2019-03-27	Spring-Early	34.5313	-118.507	676	326.707	15.6863
Phytophthora cactorum	1a	CAC1	LA400	RCR815	MW260165.1	OL780886.1	Soil collected from Quercus agrifolia rhizosphere in Oak forest	Rhizosphere	Oak woodland	Upland	Boquet Caynon	Oak crossing	NEA	Copper	2019-03-27	Spring-Early	34.5314	-118.506	669	192.286	5.44468
Phytophthora cactorum	1a	CAC1	LA401	RCR660	MW260164.1	OL780885.1	Soil collected from Hazardia squarrosa rhizosphere in Oak forest	Rhizosphere	Oak woodland	Upland	Boquet Caynon	Oak crossing	NEA	Copper	2019-03-27	Spring-Early	34.5315	-118.506	674	159.914	12.6488
Phytophthora gonapodyides	6b	GON4	LA406	RCR483	MW260207.1		Soil collected from dry river bed in Oak forest	Bulk	Oak woodland	Riverbed	Boquet Caynon	Fallen Oaks	NEA	Copper	2019-03-27	Spring-Early	34.5341	-118.503	685	186.742	1.97888
Phytophthora gonapodyides	6b	GON1	LA409	RCR473	MW260187.1		Soil collected from Baccharis salicifolia rhizosphere in Oak forest	Rhizosphere	Oak woodland	Upland	Boquet Caynon	Fallen Oaks	NEA	Copper	2019-03-27	Spring-Early	34.5341	-118.503	685	186.742	1.97888
Phytophthora gonapodyides	6b	GON1	LA412	RCR478	MW260190.1		Soil collected from grass rhizosphere in Oak forest	Rhizosphere	Oak woodland	Upland	Boquet Caynon	Fallen Oaks	NEA	Copper	2019-03-27	Spring-Early	34.5345	-118.503	684	130.227	6.06562
Phytophthora sp. cademea	7a	CAD1	LA412	RCR523	MW260176.1	PQ216456	Soil collected from grass rhizosphere in Oak forest	Rhizosphere	Oak woodland	Upland	Boquet Caynon	Fallen Oaks	NEA	Copper	2019-03-27	Spring-Early	34.5345	-118.503	684	130.227	6.06562
Phytophthora gonapodyides	6b	GON2	LA413	RCR731	MW260205.1		Soil collected from dry river bed in Oak forest	Bulk	Oak woodland	Riverbed	Boquet Caynon	Fallen Oaks	NEA	Copper	2019-03-27	Spring-Early	34.5345	-118.503	684	130.227	6.06562
Phytophthora crassamura	6b	CRA1	LA418	RCR667	MW260230.1		Soil collected from dry river bed in Oak forest	Bulk	Oak woodland	Riverbed	Boquet Caynon	Dedric Flats	NEA	Copper	2019-03-27	Spring-Early	34.5409	-118.499	703	125.945	1.43515
Phytophthora sp. 'pocumtuck'	6b	PSP1	LA488	RCR813	MW260182.1		Soil collected from Off-highway vehicle track in Chaparral forest	Bulk	Chaparral-Grasslands	Upland	Boquet Caynon	Cow Town	NEA	Copper	2019-03-28	Spring-Early	34.5247	-118.521	669	14.7043	11.7366
Phytophthora crassamura	6b	CRA1	LA494	RCR720	MW260234.1		Soil collected from Off-highway vehicle track in Chaparral forest	Bulk	Chaparral-Grasslands	Upland	Boquet Caynon	Cow Town	NEA	Copper	2019-03-28	Spring-Early	34.5251	-118.52	654	332.648	5.04563
Phytophthora crassamura	6b	CRA1	LA505	RCR691	MW260232.1		Soil collected from Off-highway vehicle track in Chaparral forest	Bulk	Chaparral-Grasslands	Upland	Lower Piru creek	Ranch one	NWA	Ranch	2019-03-29	Spring-Early	34.5765	-118.712	1011	266.541	9.23304
Phytophthora crassamura	6b	CRA1	LA584	TCR930	PQ208484.1		Soil collected from Artemisia californica rhizosphere in Chaparral forest	Rhizosphere	Chaparral-Grasslands	Upland	Upper Santa Clara River	Datura Flats	NEA	Copper	2020-03-12	Spring-Early	34.5541	-118.517	542	332.595	14.8107
Phytophthora multivora	2c	MUL1	LA610	TCR927	PQ208485.1		Soil collected from Toxidendron diverisfolia rhizosphere in Chaparral forest	Rhizosphere	Chaparral-Grasslands	Upland	Upper LA river	Sayre hairpin	SWA	Sayre	2020-03-12	Spring-Early	34.3378	-118.417	676	326.707	14.8107
Phytophthora multivora	2c	MUL1	LA611	TCR741	PQ208487.1		Soil collected from Toxidendron diverisfolia rhizosphere in Chaparral forest	Rhizosphere	Chaparral-Grasslands	Upland	Upper LA river	Sayre hairpin	SWA	Sayre	2020-03-12	Spring-Early	34.3378	-118.417	676	326.707	15.6863
Phytophthora multivora	2c	MUL1	LA612	TCR733	PQ208488.1		Soil collected from Salvia mellifera rhizosphere in Chaparral forest	Rhizosphere	Chaparral-Grasslands	Upland	Upper LA river	Sayre hairpin	SWA	Sayre	2020-03-12	Spring-Early	34.3378	-118.417	676	326.707	15.6863
Phytophthora sp. cadmea	7a	CAD1	LA615	TCR716	PQ208489.1	PQ216457	Soil collected from dry river bed in Chaparral forest	Bulk	Chaparral-Grasslands	Riverbed	Upper Santa Clara River	Old potential	NEA	Copper	2020-03-12	Spring-Early	34.5527	-118.515	530	270	1.39425
Phytophthora rosacearum	6a	ROS1	LA615	TCR901	PQ208491.1		Soil collected from dry river bed in Chaparral forest	Bulk	Chaparral-Grasslands	Riverbed	Upper Santa Clara River	Old potential	NEA	Copper	2020-03-12	Spring-Early	34.5527	-118.515	530	270	1.39425
Phytophthora rosacearum	6a	ROS1	LA616	TCR713	PQ208490.1		Soil collected from grass rhizosphere in Chaparral forest	Rhizosphere	Chaparral-Grasslands	Upland	Upper Santa Clara River	Old potential	NEA	Copper	2020-03-12	Spring-Early	34.5527	-118.515	530	270	1.39425
Phytophthora gonapodyides	6b	GON2	LA619	TCR675	PQ208465.1		Soil collected from dry river bed in Oak forest	Bulk	Oak woodland	Riverbed	Upper Santa Clara River	Power plant	NEA	Copper	2020-03-10	Spring-Early	34.5869	-118.456	683	293.435	13.1878
Phytophthora riparia	6d	RIP1	LA619	TCR679	PQ208466.1		Soil collected from dry river bed in Oak forest	Bulk	Oak woodland	Riverbed	Upper Santa Clara River	Power plant	NEA	Copper	2020-03-10	Spring-Early	34.5869	-118.456	683	293.435	13.1878
Phytophthora gonapodyides	6b	GON2	LA622	TCR661	PQ208464.1		Soil collected from dry river bed in Oak forest	Bulk	Oak woodland	Riverbed	Upper Santa Clara River	Power plant	NEA	Copper	2020-03-10	Spring-Early	34.5888	-118.454	660	209.116	15.3822
Phytophthora gonapodyides	6b	GON2	LA623	TCR888	PQ208486.1		Soil collected from dry river bed in Oak forest	Bulk	Oak woodland	Riverbed	Upper Santa Clara River	Power plant	NEA	Copper	2020-03-10	Spring-Early	34.5886	-118.454	655	234.039	9.94889
Phytophthora megasperma	6b	MEG1	LA623	TCR938	PQ208483.1		Soil collected from dry river bed in Oak forest	Bulk	Oak woodland	Riverbed	Upper Santa Clara River	Power plant	NEA	Copper	2020-03-10	Spring-Early	34.5886	-118.454	655	234.039	9.94889
Phytophthora cactorum	1a	CAC3	LA641	UCR308	PQ208468.1		Soil collected from Eriodictyon crassifolium rhizosphere in Chaparral forest	Rhizosphere	Chaparral-Grasslands	Upland	Upper Santa Clara River	S-281	NEA	Copper	2021-05-25	Spring-Late	34.5907	-118.463	685	264.686	6.04647
Phytophthora gonapodyides	6d	GON2	LA655	UCR277	PQ208471.1		Soil collected from dry river bed in Oak forest	Bulk	Oak woodland	Riverbed	Boquet Caynon	S-284	NEA	Copper	2021-05-27	Spring-Late	34.5343	-118.503	684	130.227	6.06562
Phytophthora gonapodyides	6b	GON2	LA656	UCR243	PQ208482.1		Soil collected from Quercus agrifolia rhizosphere in Oak forest	Rhizosphere	Oak woodland	Upland	Boquet Caynon	S-284	NEA	Copper	2021-05-27	Spring-Late	34.5339	-118.503	685	216.955	7.68567
Phytophthora gonapodyides	6b	GON2	LA658	UCR300	PQ208469.1		Soil collected from Adenostoma fasiculatum rhizosphere in Oak forest	Rhizosphere	Oak woodland	Upland	Boquet Caynon	S-284	NEA	Copper	2021-05-27	Spring-Late	34.5345	-118.503	684	15.4216	4.36172
Phytophthora lacustris	6d	LAC1	LA660	UCR284	PQ208463.1		Soil collected from dry river bed in Oak forest	Bulk	Oak woodland	Riverbed	Boquet Caynon	S-284	NEA	Copper	2021-05-27	Spring-Late	34.5337	-118.503	679	140.39	0.72906
Phytophthora rosacearum	6a	ROS1	LA685	UCR255	PQ208480.1		Soil collected from dry river bed in Chaparral forest	Bulk	Chaparral-Grasslands	Riverbed	Boquet Caynon	S-283	NEA	Copper	2021-05-27	Spring-Late	34.5246	-118.514	632	246.004	4.82237
Phytophthora gonapodyides	6b	GON2	LA686	UCR257	PQ208479.1		Soil collected from dry river bed in Chaparral forest	Bulk	Chaparral-Grasslands	Riverbed	Boquet Caynon	S-283	NEA	Copper	2021-05-27	Spring-Late	34.5246	-118.515	631	261.412	3.75555
Phytophthora riparia	6d	RIP1	LA696	UCR261	PQ208478.1		Soil collected from Quercus agrifolia rhizosphere in Oak forest	Rhizosphere	Oak woodland	Upland	Upper Santa Clara River	S-278	NEA	Copper	2021-05-25	Spring-Late	34.572	-118.462	597	119.671	22.1057
Phytophthora lacustris	6d	LAC1	LA698	UCR262	PQ208477.1		Soil collected from dry river bed in Oak forest	Bulk	Oak woodland	Riverbed	Upper Santa Clara River	S-276	NEA	Copper	2021-05-25	Spring-Late	34.593	-118.448	673	337.536	8.45375
Phytophthora riparia	6d	RIP1	LA698	UCR288	PQ208470.1		Soil collected from dry river bed in Oak forest	Bulk	Oak woodland	Riverbed	Upper Santa Clara River	S-276	NEA	Copper	2021-05-25	Spring-Late	34.593	-118.448	673	337.536	8.45375
Phytophthora riparia	6d	RIP1	LA699	UCR263	PQ208476.1		Soil collected from grass rhizosphere in Oak forest	Rhizosphere	Oak woodland	Upland	Upper Santa Clara River	S-276	NEA	Copper	2021-05-25	Spring-Late	34.5932	-118.448	676	153.034	15.1883
Phytophthora lacustris	6d	LAC3	LA700	UCR264	PQ208475.1		Soil collected from Salix sp. rhizosphere in Oak forest	Rhizosphere	Oak woodland	Upland	Upper Santa Clara River	S-276	NEA	Copper	2021-05-25	Spring-Late	34.5936	-118.448	685	292.872	20.738
Phytophthora crassamura	6b	CRA1	LA701	UCR267	PQ208474.1		Soil collected from Quercus agrifolia rhizosphere in Oak forest	Rhizosphere	Oak woodland	Upland	Upper Santa Clara River	S-276	NEA	Copper	2021-05-25	Spring-Late	34.5933	-118.448	684	317.89	15.8717
Phytophthora megasperma	6b	MEG1	LA705	UCR326	PQ208467.1		Soil collected from dry river bed in Oak forest	Bulk	Oak woodland	Riverbed	Upper Santa Clara River	S-287	NEA	Copper	2021-05-27	Spring-Late	34.5567	-118.461	825	108.825	9.48901
Phytophthora megasperma	6b	MEG1	LA712	UCR271	PQ208473.1		Soil collected from Diplacus auricantus rhizosphere in Oak forest	Rhizosphere	Oak woodland	Upland	Upper Santa Clara River	S-287	NEA	Copper	2021-05-27	Spring-Late	34.5569	-118.461	819	111.945	8.94733
Phytophthora riparia	6d	RIP1	LA724	UCR275	PQ208472.1		Soil collected from dry river bed in Oak forest	Bulk	Oak woodland	Riverbed	Boquet Caynon	S-277	NEA	Copper	2021-05-25	Spring-Late	34.5884	-118.454	652	347.898	7.7135
